# Supplementary material for: An Examination of Risk Factors for Tobacco and Cannabis Smoke Exposure in Adolescents Using an Epigenetic Biomarker
Source: Front Psychiatry. 2021 Aug 24;12:688384. doi: 10.3389/fpsyt.2021.688384 (PMC8421639; doi:10.3389/fpsyt.2021.688384)
Supplement: Supplementary Table 1 — Positivity for cotinine, THC, or either at 10, 11, and 12th grades. [file Table_1.xlsx]

## Sheet: Supp Table 1
Supplemental Table 1. Positivity for cotinine, THC, or either at 10th, 11th, and 12th grades.
	A.	Cotinine
		10th	11th	12th	N
					282
					34
					9
					9
					6
					2
					1
					0
	B.	THC
		10th	11th	12th	N
					296
					24
					9
					7
					3
					2
					1
					1
	C.	Cotinine or THC
		10th	11th	12th	N
					257
					47
					14
					11
					8
					3
					3
					0
Green cells indicate negativity while red cells indicate positivity.
Note: includes data on only the n = 343 subjects who had assay data for both cotinine and THC at each of the three timepoints.
